# Supplementary material for: Poor Bone Health Associated with Reduced Cerebral Perfusion and Brain Volume in Older Adults
Source: Diagnostics (Basel). 2026 Feb 10;16(4):529. doi: 10.3390/diagnostics16040529 (PMC12939405; doi:10.3390/diagnostics16040529)
Supplement: Supplementary file 1 [file diagnostics-16-00529-s001.zip]

Archive with 3 entries (2 files):
- __MACOSX/
- __MACOSX/._Supplementary Table 1.docx
- Supplementary Table S1.pdf
